# Supplementary material for: Rapid Identification and Analysis of Ochratoxin-A in Food and Agricultural Soil Samples Using a Novel Semi-Automated In-Syringe Based Fast Mycotoxin Extraction (FaMEx) Technique Coupled with UHPLC-MS/MS
Source: Molecules. 2023 Feb 2;28(3):1442. doi: 10.3390/molecules28031442 (PMC9921652; doi:10.3390/molecules28031442)
Supplement: Supplementary file 1 [file molecules-28-01442-s001.zip]

Archive with 1 entries (1 files):
- molecules-2153133-supplementary.pdf
